# Supplementary material for: Larval crowding effects during early development in the Chinese oak silkmoth Antheraea pernyi (Lepidoptera: Saturniidae)
Source: Ecol Evol. 2022 Sep 11;12(9):e9283. doi: 10.1002/ece3.9283 (PMC9465191; doi:10.1002/ece3.9283)
Supplement: Supplementary file 1 — Appendix S1 [file ECE3-12-e9283-s001.zip]

Archive with 2 entries (2 files):
- ECE3_9283_RawData_SupplementaryMaterial.csv
- ECE3_9283_RCode_SupplementaryMaterial.R
