# Supplementary material for: Larval crowding effects during early development in the Chinese oak silkmoth Antheraea pernyi (Lepidoptera: Saturniidae)
Source: Ecol Evol. 2022 Sep 11;12(9):e9283. doi: 10.1002/ece3.9283 (PMC9465191; doi:10.1002/ece3.9283)
Supplement: Supplementary file 1 — Appendix S1 [file ECE3-12-e9283-s001.zip › ECE3_9283_RawData_SupplementaryMaterial.csv]

species	cum_days	density	density2	replicate	n_ind	per_ind_weight
Antheraea pernyi	3	2	B	1	2	0.009405
Antheraea pernyi	3	2	B	2	2	0.00743
Antheraea pernyi	3	2	B	3	2	0.01161
Antheraea pernyi	3	2	B	4	2	0.006775
Antheraea pernyi	3	5	C	1	5	0.007602
Antheraea pernyi	3	5	C	2	5	0.007992
Antheraea pernyi	3	5	C	3	5	0.007652
Antheraea pernyi	3	5	C	4	5	0.009288
Antheraea pernyi	3	10	E	1	10	0.008716
Antheraea pernyi	3	10	E	2	10	0.009359
Antheraea pernyi	3	10	E	3	10	0.008852
Antheraea pernyi	3	10	E	4	10	0.009195
Antheraea pernyi	3	15	F	1	15	0.009683
Antheraea pernyi	3	15	F	2	15	0.008717
Antheraea pernyi	3	15	F	3	15	0.011867
Antheraea pernyi	3	15	F	4	15	0.010338
Antheraea pernyi	3	7	D	1	7	0.009886
Antheraea pernyi	3	7	D	2	7	0.009053
Antheraea pernyi	3	7	D	3	7	0.008069
Antheraea pernyi	3	7	D	4	7	0.010053
Antheraea pernyi	3	1	A	1	1	0.01152
Antheraea pernyi	3	1	A	2	1	0.00994
Antheraea pernyi	3	1	A	3	1	0.00953
Antheraea pernyi	3	1	A	4	1	0.00776
Antheraea pernyi	7	2	B	1	2	0.06865
Antheraea pernyi	7	2	B	2	1	0.02599
Antheraea pernyi	7	2	B	3	2	0.0787
Antheraea pernyi	7	2	B	4	2	0.0189
Antheraea pernyi	7	5	C	1	3	0.04741
Antheraea pernyi	7	5	C	2	4	0.048715
Antheraea pernyi	7	5	C	3	4	0.052938
Antheraea pernyi	7	5	C	4	4	0.063685
Antheraea pernyi	7	10	E	1	10	0.053648
Antheraea pernyi	7	10	E	2	10	0.057118
Antheraea pernyi	7	10	E	3	8	0.056549
Antheraea pernyi	7	10	E	4	10	0.054722
Antheraea pernyi	7	15	F	1	11	0.049593
Antheraea pernyi	7	15	F	2	14	0.049246
Antheraea pernyi	7	15	F	3	15	0.042313
Antheraea pernyi	7	15	F	4	14	0.034469
Antheraea pernyi	7	7	D	1	6	0.063973
Antheraea pernyi	7	7	D	2	6	0.059612
Antheraea pernyi	7	7	D	3	5	0.057482
Antheraea pernyi	7	7	D	4	7	0.050594
Antheraea pernyi	7	1	A	1	1	0.06993
Antheraea pernyi	7	1	A	2	1	0.07731
Antheraea pernyi	7	1	A	3	1	0.07226
Antheraea pernyi	7	1	A	4	1	0.06082
Antheraea pernyi	11	2	B	1	2	0.430665
Antheraea pernyi	11	2	B	2	1	0.04562
Antheraea pernyi	11	2	B	3	2	0.48912
Antheraea pernyi	11	2	B	4	2	0.04467
Antheraea pernyi	11	5	C	1	3	0.24644
Antheraea pernyi	11	5	C	2	3	0.21271
Antheraea pernyi	11	5	C	3	4	0.217665
Antheraea pernyi	11	5	C	4	2	0.256705
Antheraea pernyi	11	10	E	1	8	0.198125
Antheraea pernyi	11	10	E	2	10	0.137389
Antheraea pernyi	11	10	E	3	6	0.234317
Antheraea pernyi	11	10	E	4	10	0.188804
Antheraea pernyi	11	15	F	1	9	0.129461
Antheraea pernyi	11	15	F	2	7	0.148736
Antheraea pernyi	11	15	F	3	7	0.088979
Antheraea pernyi	11	15	F	4	10	0.085821
Antheraea pernyi	11	7	D	1	6	0.183323
Antheraea pernyi	11	7	D	2	6	0.240075
Antheraea pernyi	11	7	D	3	5	0.266964
Antheraea pernyi	11	7	D	4	6	0.192695
Antheraea pernyi	11	1	A	1	1	0.37755
Antheraea pernyi	11	1	A	2	1	0.21626
Antheraea pernyi	11	1	A	3	1	0.47882
Antheraea pernyi	11	1	A	4	1	0.25071
Antheraea pernyi	14	2	B	1	2	0.95984
Antheraea pernyi	14	2	B	2	0	NA
Antheraea pernyi	14	2	B	3	2	1.03092
Antheraea pernyi	14	2	B	4	0	NA
Antheraea pernyi	14	5	C	1	2	0.44935
Antheraea pernyi	14	5	C	2	1	0.46237
Antheraea pernyi	14	5	C	3	3	0.404333
Antheraea pernyi	14	5	C	4	0	NA
Antheraea pernyi	14	10	E	1	1	0.3337
Antheraea pernyi	14	10	E	2	0	NA
Antheraea pernyi	14	10	E	3	0	NA
Antheraea pernyi	14	10	E	4	3	0.1886
Antheraea pernyi	14	15	F	1	0	NA
Antheraea pernyi	14	15	F	2	0	NA
Antheraea pernyi	14	15	F	3	0	NA
Antheraea pernyi	14	15	F	4	0	NA
Antheraea pernyi	14	7	D	1	1	0.44168
Antheraea pernyi	14	7	D	2	2	0.425075
Antheraea pernyi	14	7	D	3	4	0.51581
Antheraea pernyi	14	7	D	4	2	0.6844
Antheraea pernyi	14	1	A	1	0	NA
Antheraea pernyi	14	1	A	2	0	NA
Antheraea pernyi	14	1	A	3	1	0.82285
Antheraea pernyi	14	1	A	4	1	1.06844
Antheraea pernyi	17	2	B	1	2	1.172065
Antheraea pernyi	17	2	B	2	NA	NA
Antheraea pernyi	17	2	B	3	1	1.7422
Antheraea pernyi	17	2	B	4	NA	NA
Antheraea pernyi	17	5	C	1	NA	NA
Antheraea pernyi	17	5	C	2	2	0.3928
Antheraea pernyi	17	5	C	3	NA	NA
Antheraea pernyi	17	5	C	4	NA	NA
Antheraea pernyi	17	10	E	1	NA	NA
Antheraea pernyi	17	10	E	2	NA	NA
Antheraea pernyi	17	10	E	3	NA	NA
Antheraea pernyi	17	10	E	4	NA	NA
Antheraea pernyi	17	15	F	1	NA	NA
Antheraea pernyi	17	15	F	2	NA	NA
Antheraea pernyi	17	15	F	3	NA	NA
Antheraea pernyi	17	15	F	4	NA	NA
Antheraea pernyi	17	7	D	1	NA	NA
Antheraea pernyi	17	7	D	2	NA	NA
Antheraea pernyi	17	7	D	3	2	0.631555
Antheraea pernyi	17	7	D	4	1	0.67208
Antheraea pernyi	17	1	A	1	NA	NA
Antheraea pernyi	17	1	A	2	NA	NA
Antheraea pernyi	17	1	A	3	1	1.19986
Antheraea pernyi	17	1	A	4	1	1.45336
