# Supplementary material for: Larval crowding effects during early development in the Chinese oak silkmoth Antheraea pernyi (Lepidoptera: Saturniidae)
Source: Ecol Evol. 2022 Sep 11;12(9):e9283. doi: 10.1002/ece3.9283 (PMC9465191; doi:10.1002/ece3.9283)
Supplement: Supplementary file 1 — Appendix S1 [file ECE3-12-e9283-s001.zip › ECE3_9283_RCode_SupplementaryMaterial.R]

###### R code #######
##Dont forget to get the pathname for the dataset associated with the paper in your computer to load below
library(dplyr)
library(lubridate)
library(stringr)
library(ggplot2)


### Importing the data
apdata <- read.csv(# add pathname to dataset here#,
                   strip.white = TRUE,
                   header = TRUE)

## setting up the dates
apdata[c(3:4, 7:8)] <- lapply(apdata[c(3:4, 7:8)], dmy)


### Visualising the data ###
# investigating the data
weight_time <- ggplot(apdata, aes(x = cum_days,
                                   y = per_ind_weight,
                                   group = density2,
                                   col = density2)) +
  geom_jitter() + 
  geom_smooth(method = "lm", se = FALSE, fullrange = FALSE) +
  ylab('Weight per caterpillar') +
  xlab('Days') +
  scale_color_brewer('Density', palette = 'Dark2',
                     breaks = c("A", "B", "C","D","E","F"),
                     labels = c(1, 2, 5, 7, 10, 15)) +
  theme_linedraw() +
  theme(panel.grid = element_blank(),
        axis.text = element_text(size = 14),
        axis.title = element_text(size = 15),
        legend.text = element_text(size = 11),
        legend.title = element_text(size = 12))
weight_time

ind_time <- ggplot(apdata, aes(x = cum_days,
                                y = n_ind,
                                group = density2,
                                col = density2)) +
  geom_jitter() + 
  geom_smooth(method = "lm", se = FALSE) +
  ylab('Number of individuals') +
  xlab('Days') +
  scale_color_brewer('Density', palette = 'Dark2',
                     breaks = c("A", "B", "C","D","E","F"),
                     labels = c(1, 2, 5, 7, 10, 15)) +
  theme_linedraw() +
  theme(panel.grid = element_blank(),
        axis.text = element_text(size = 14),
        axis.title = element_text(size = 15),
        legend.text = element_text(size = 11),
        legend.title = element_text(size = 12))
ind_time


library(patchwork)

weight_time + ind_time + plot_layout(guides = "collect")


## 3D figure (interactive) 

### Figure

apdata3 <- apdata %>% group_by(density2, cum_days) %>%
  summarise(n_ind_avg = mean(n_ind, na.rm = TRUE),
            n_weight = mean(per_ind_weight, na.rm = TRUE))


library(plotly)
fig <- plot_ly(apdata3, x = ~n_ind_avg, y = ~cum_days, z = ~n_weight, 
               color = ~density2, colors = 'Dark2',
               opacity = 1, line = list(width = 5), marker = list(size = 5),
               mode = 'lines+markers')
fig <- fig %>% add_markers()
fig <- fig %>% layout(scene = list(xaxis = list(title = 'Individuals'),
                                   yaxis = list(title = 'Days'),
                                   zaxis = list(title = 'Weight')))
fig


### Statistics
### Data analysis ####
library(lmerTest)

weight_model <- lmer(per_ind_weight ~ (1|replicate/cum_days) + 
                       as.numeric(cum_days)*density2, data = apdata)
anova(weight_model)
summary(weight_model)


nind_model <- lmer(n_ind ~ (1|replicate/cum_days) + 
                     as.numeric(cum_days)*density2, data = apdata)
anova(nind_model)
summary(nind_model)
